# Supplementary material for: Myoelectric prosthesis hand grasp control following targeted muscle reinnervation in individuals with transradial amputation
Source: PLoS One. 2023 Jan 26;18(1):e0280210. doi: 10.1371/journal.pone.0280210 (PMC9879512; doi:10.1371/journal.pone.0280210)
Supplement: S1 Data — (XLSX) [file pone.0280210.s003.xlsx]

## Sheet: EMGAnalysis
Subject	Condition	Number of Channels	Classification Error
			1 to 9 Grips (data for Figure 4, bottom left)									Finger and Thumb Movements (data for Figure 4, bottom right)
			1	2	3	4	5	6	7	8	9	1	2	3	4	5	6	7	8
TR4	PreTMR	4	0	0	0.4225	1.0563	2.6157	5.1496	9.7027	13.6268	18.0858	0	0	0.088	1.2676	4.0493	5.9356	12.1479	17.6056
TR7	PreTMR	4	0	0.4401	1.9014	3.8732	8.4004	14.3926	19.3271	24.331	29.7375	0	0	0	0.2113	1.7606	3.1187	6.25	8.8419
TR10	PreTMR	4	0	0.088	0.1408	0.2347	3.2193	6.6461	11.2285	17.8521	23.4315	0	0	0.088	0.5634	1.7606	2.6157	3.6532	6.2598
TR2	PreTMR	4	0	0.3521	2.1831	3.5211	4.9296	9.9472	14.2801	20.6338	26.5045	0	0	0	0	0	0.2012	0.2641	1.0955
TR1	PreTMR	4	0	0.6162	1.5493	3.5798	7.0423	12.1039	17.8404	26.162	34.7311	0	0.1174	1.1444	1.831	3.2277	6.6398	12.7201	19.7966
TR3	PreTMR	4	0	0.7042	4.3662	6.9249	11.8712	16.4173	21.6745	28.5563	34.6351	0	0	0	0.6338	2.7582	5.835	10.3873	18.349
TR4	PostTMR1	4	0	0.2641	1.1972	2.1714	4.2254	5.9859	8.4116	11.2324	14.1165	0	0	0	0	0.0587	1.1569	2.7729	4.8905
TR7	PostTMR1	4	0	0	0.7746	2.5822	4.9799	9.243	13.4977	18.5563	24.6799	0	0	0	0	0	0.8048	2.3768	5.0469
TR10	PostTMR1	4	0	0	0.7042	1.115	2.4145	4.5335	7.5509	10.9507	15.9731	0	0	0	0.2817	3.169	6.2877	8.7588	13.5759
TR2	PostTMR1	4	0	0	0.2113	1.4671	4.2254	8.3187	11.8153	19.0493	26.5685	0	0	0	0	0.8216	1.66	2.2887	7.277
TR1	PostTMR1	4	0.1174	0.4401	0.8451	1.5258	3.4205	5.4137	8.1377	13.1338	18.2458	0	0	0	1.338	3.1103	5.2314	8.7588	11.9327
TR3	PostTMR1	4	0	0	2.4648	5.5164	10.4628	18.2658	24.6479	31.0211	36.7798	0	0	0	0.8451	1.9953	2.8672	6.6461	13.9671
TR4	PreTMR	32	0	0	0	0.6455	2.0121	3.257	5.3991	7.8873	9.9232	0	0	0.088	0.6338	1.9366	4.5272	8.8468	12.0892
TR7	PreTMR	32	0	0	0	0.7629	2.5654	6.5581	11.5415	16.5141	21.5749	0	0	0	0	0	0.7042	1.4965	3.2081
TR10	PreTMR	32	0	0	0	0	0.4024	2.0687	4.421	10.4577	17.1575	0	0	0	0	0.0587	0.503	0.9243	1.6432
TR2	PreTMR	32	0	0	0	0.0587	1.006	4.0053	9.5853	14.7535	22.2791	0	0	0	0	0	0	0.2201	1.5258
TR1	PreTMR	32	0	0	0.5634	2.993	5.7344	10.9595	15.493	21.7958	29.4174	0	0	0.7042	1.4085	2.6995	3.6217	11.4877	17.9969
TR3	PreTMR	32	0	0	1.1972	2.9343	6.338	10.6954	14.2019	18.3099	25.5762	0	0	0	0.0704	0.0587	0.503	5.2377	12.8717
TR4	PostTMR1	32	0	0	0.2113	0.6455	0.9557	2.5528	4.7731	6.7254	8.4827	0	0	0	0	0	0.1509	0.7923	4.3036
TR7	PostTMR1	32	0	0	0.0704	0.5282	1.5091	4.5335	7.903	12.7817	18.5659	0	0	0	0	0	0.2012	1.2764	3.795
TR10	PostTMR1	32	0	0	0	0.2347	0.5533	1.7606	3.8341	5.4225	8.4827	0	0	0	0	0	0.3521	0.8363	9.4679
TR2	PostTMR1	32	0	0	0	0.1174	1.006	1.8926	3.9515	6.4085	12.9001	0	0	0	0	0	0.2012	1.0123	1.7214
TR1	PostTMR1	32	0	0	0.1408	0.5869	0.8551	2.5528	5.2034	9.0845	13.9565	0	0	0	0	1.1737	2.7666	5.4577	8.8419
TR3	PostTMR1	32	0	0	0.2113	2.5235	4.829	10.6954	17.8013	24.6127	30.5698	0	0	0	0.0704	0.4108	0.9054	5.1056	10.7981
