# Supplementary material for: Myoelectric prosthesis hand grasp control following targeted muscle reinnervation in individuals with transradial amputation
Source: PLoS One. 2023 Jan 26;18(1):e0280210. doi: 10.1371/journal.pone.0280210 (PMC9879512; doi:10.1371/journal.pone.0280210)
Supplement: S2 Data — (XLSX) [file pone.0280210.s004.xlsx]

## Sheet: Outcomes
Subject	Condition	BB 1 min	Jebsen	SHAP	AMULA	ACMC	NumberGrips
TR4	PreTMR	25	189.34	38	17.8	55.4	4
TR7	PreTMR	20.7	214.45	50	22.22	60.1	4
TR10	PreTMR	12	182.63	36	21.67	52.8	5
TR2	PreTMR	21.7	277.78	38	21.11	70.5	3
TR1	PreTMR	15.7	211.53	31	24.44	53.7	4
TR3	PreTMR	18.7	179.21	31	16.11	58.2	3
TR11	PreTMR	18	320.59	27	23.33	64.1	3
TR4	PostTMR1	23.7	138.52	65	21.7	72.3	4
TR7	PostTMR1	15	167.41	54	24.44	51.1	4
TR10	PostTMR1	20	155.62	37	23.9	69	5
TR2	PostTMR1	20.7	156.13	38	23.33	57.2	4
TR1	PostTMR1	17	253.45	32	25	69	5
TR3	PostTMR1	20	170.79	30	20	61	3
TR11	PostTMR1	20.3	253.7	24	17.78	60.1	4
TR4	PostTMR2	24.7	160.67	67	25.6	69	4
TR7	PostTMR2	18.3	195.04	48	20	64.1	4
TR10	PostTMR2	25.3	144.91	53	26.11	62	5
TR2	PostTMR2	24.3	152.88	47	22.78	67.6	4
TR1	PostTMR2	na	na	na	na	na	na
TR3	PostTMR2	25	174.33	38	21.11	52.8	3
TR11	PostTMR2	24.7	217.1	35	25.6	79.7	4
